# Supplementary material for: Elevated circulating IL-8 correlates with poor prognosis in urological cancers: a meta-analysis and bioinformatic validation
Source: Ann Med. 2025 Apr 3;57(1):2486592. doi: 10.1080/07853890.2025.2486592 (PMC11980208; doi:10.1080/07853890.2025.2486592)
Supplement: Supplemental Material [file IANN_A_2486592_SM8614.zip]

Archive with 3 entries (2 files):
- Supplementary Material/
- Supplementary Material/PRISMA 2020 Checklist.docx
- Supplementary Material/Supplementary Material (44).docx
